# Supplementary material for: Diurnal and Seasonal Variations of Photosynthetic Energy Conversion Efficiency of Field Grown Wheat
Source: Front Plant Sci. 2022 Feb 25;13:817654. doi: 10.3389/fpls.2022.817654 (PMC8914475; doi:10.3389/fpls.2022.817654)
Supplement: Supplementary file 2 [file Table_1.XLSX]

## Sheet: Sheet1
Table S3. An Excel table with the solar spectrum and equations used for convertion between solar irradiance with unit W m-2 and photon flux density with unit μmol m-2 s-1.
Wavelength (nm)	Solar spectra in W per m^2 per nm (W m-2 nm-1)	Energy of one photon at each wave length (J)	Solar spectra in photon flux density per nm (μmol m-2 s-1 nm-1)	Solar irradiance between 400nm to 700nm (W m-2)	Photon flux density from 400 to 700 nm (μmol m-2 s-1)	The ratio between solar irridiance and photon flux density (kJ mol-1)		Constants	value	Unit
400	1.1141	4.9695e-19	3.72405	429.747	1975.33	217.557		Speed of light	300000000	m·s-1
401	1.1603	4.95711e-19	3.88817					Planck constant	6.626e-34	J·s
402	1.2061	4.94478e-19	4.05173					Avogadro constant	6.02e+23	mol-1
403	1.1613	4.93251e-19	3.91093
404	1.1801	4.9203e-19	3.98411
405	1.1511	4.90815e-19	3.89582
406	1.1227	4.89606e-19	3.80908
407	1.1026	4.88403e-19	3.7501
408	1.1514	4.87206e-19	3.9257
409	1.2299	4.86015e-19	4.20362
410	1.0485	4.84829e-19	3.59239
411	1.1738	4.8365e-19	4.0315
412	1.2478	4.82476e-19	4.29609
413	1.1971	4.81308e-19	4.13153
414	1.1842	4.80145e-19	4.09691
415	1.2258	4.78988e-19	4.25107
416	1.2624	4.77837e-19	4.38855
417	1.2312	4.76691e-19	4.29038
418	1.1777	4.7555e-19	4.11379
419	1.2258	4.74415e-19	4.29205
420	1.1232	4.73286e-19	3.94219
421	1.2757	4.72162e-19	4.48809
422	1.2583	4.71043e-19	4.43739
423	1.2184	4.69929e-19	4.30686
424	1.2117	4.68821e-19	4.29331
425	1.2488	4.67718e-19	4.43519
426	1.2135	4.6662e-19	4.31996
427	1.1724	4.65527e-19	4.18345
428	1.1839	4.64439e-19	4.23438
429	1.0963	4.63357e-19	3.93023
430	0.87462	4.62279e-19	3.14281
431	0.79394	4.61206e-19	2.85954
432	1.3207	4.60139e-19	4.76781
433	1.2288	4.59076e-19	4.44631
434	1.1352	4.58018e-19	4.11711
435	1.2452	4.56966e-19	4.52647
436	1.3659	4.55917e-19	4.97664
437	1.3943	4.54874e-19	5.09177
438	1.2238	4.53836e-19	4.47935
439	1.1775	4.52802e-19	4.31973
440	1.3499	4.51773e-19	4.96347
441	1.3313	4.50748e-19	4.9062
442	1.425	4.49729e-19	5.26342
443	1.4453	4.48713e-19	5.35048
444	1.4084	4.47703e-19	5.22564
445	1.4619	4.46697e-19	5.43636
446	1.3108	4.45695e-19	4.88542
447	1.4903	4.44698e-19	5.56688
448	1.5081	4.43705e-19	5.64598
449	1.5045	4.42717e-19	5.64507
450	1.5595	4.41733e-19	5.86447
451	1.6173	4.40754e-19	6.09534
452	1.5482	4.39779e-19	5.84785
453	1.4297	4.38808e-19	5.4122
454	1.5335	4.37841e-19	5.81796
455	1.5224	4.36879e-19	5.78857
456	1.5724	4.35921e-19	5.99182
457	1.5854	4.34967e-19	6.05461
458	1.5514	4.34017e-19	5.93773
459	1.5391	4.33072e-19	5.90351
460	1.5291	4.3213e-19	5.87793
461	1.5827	4.31193e-19	6.0972
462	1.5975	4.3026e-19	6.16756
463	1.6031	4.2933e-19	6.20258
464	1.5544	4.28405e-19	6.02714
465	1.535	4.27484e-19	5.96475
466	1.5673	4.26567e-19	6.10336
467	1.4973	4.25653e-19	5.84328
468	1.5619	4.24744e-19	6.10843
469	1.5682	4.23838e-19	6.14618
470	1.5077	4.22936e-19	5.92166
471	1.5331	4.22038e-19	6.03423
472	1.6126	4.21144e-19	6.36062
473	1.5499	4.20254e-19	6.12626
474	1.5671	4.19367e-19	6.20734
475	1.6185	4.18484e-19	6.42447
476	1.5631	4.17605e-19	6.21763
477	1.5724	4.1673e-19	6.26776
478	1.623	4.15858e-19	6.48302
479	1.5916	4.1499e-19	6.37089
480	1.6181	4.14125e-19	6.49049
481	1.6177	4.13264e-19	6.5024
482	1.6236	4.12407e-19	6.53969
483	1.6038	4.11553e-19	6.47334
484	1.5734	4.10702e-19	6.36378
485	1.5683	4.09856e-19	6.35626
486	1.2716	4.09012e-19	5.16437
487	1.4241	4.08172e-19	5.79562
488	1.5413	4.07336e-19	6.28547
489	1.4519	4.06503e-19	5.93303
490	1.6224	4.05673e-19	6.64331
491	1.5595	4.04847e-19	6.39879
492	1.4869	4.04024e-19	6.11333
493	1.5903	4.03205e-19	6.55174
494	1.5525	4.02389e-19	6.40899
495	1.6485	4.01576e-19	6.81907
496	1.5676	4.00766e-19	6.49752
497	1.5944	3.9996e-19	6.62193
498	1.5509	3.99157e-19	6.45422
499	1.5507	3.98357e-19	6.46635
500	1.5451	3.9756e-19	6.45591
501	1.4978	3.96766e-19	6.27079
502	1.4966	3.95976e-19	6.27827
503	1.5653	3.95189e-19	6.57955
504	1.4587	3.94405e-19	6.14366
505	1.5635	3.93624e-19	6.59812
506	1.6264	3.92846e-19	6.87715
507	1.556	3.92071e-19	6.59247
508	1.5165	3.91299e-19	6.43779
509	1.5893	3.9053e-19	6.76012
510	1.5481	3.89765e-19	6.59781
511	1.5769	3.89002e-19	6.73373
512	1.6186	3.88242e-19	6.92533
513	1.5206	3.87485e-19	6.51873
514	1.4885	3.86732e-19	6.39356
515	1.5314	3.85981e-19	6.59063
516	1.5455	3.85233e-19	6.66422
517	1.2594	3.84487e-19	5.44108
518	1.4403	3.83745e-19	6.23467
519	1.3957	3.83006e-19	6.05327
520	1.5236	3.82269e-19	6.62072
521	1.5346	3.81536e-19	6.68134
522	1.569	3.80805e-19	6.84422
523	1.4789	3.80076e-19	6.46355
524	1.5905	3.79351e-19	6.96459
525	1.5781	3.78629e-19	6.92348
526	1.5341	3.77909e-19	6.74327
527	1.3417	3.77192e-19	5.90877
528	1.5357	3.76477e-19	6.77596
529	1.6071	3.75766e-19	7.10443
530	1.5446	3.75057e-19	6.84105
531	1.6292	3.7435e-19	7.22936
532	1.5998	3.73647e-19	7.11227
533	1.4286	3.72946e-19	6.3631
534	1.5302	3.72247e-19	6.82842
535	1.5535	3.71551e-19	6.94538
536	1.6199	3.70858e-19	7.25578
537	1.4989	3.70168e-19	6.72632
538	1.5738	3.6948e-19	7.07559
539	1.5352	3.68794e-19	6.91488
540	1.4825	3.68111e-19	6.68989
541	1.4251	3.67431e-19	6.44278
542	1.5511	3.66753e-19	7.02538
543	1.5256	3.66077e-19	6.92263
544	1.5792	3.65404e-19	7.17905
545	1.5435	3.64734e-19	7.02965
546	1.5291	3.64066e-19	6.97685
547	1.549	3.634e-19	7.08059
548	1.5049	3.62737e-19	6.89158
549	1.552	3.62077e-19	7.12024
550	1.5399	3.61418e-19	7.0776
551	1.5382	3.60762e-19	7.08264
552	1.5697	3.60109e-19	7.2408
553	1.525	3.59458e-19	7.04735
554	1.5549	3.58809e-19	7.19852
555	1.5634	3.58162e-19	7.25093
556	1.5366	3.57518e-19	7.13948
557	1.4988	3.56876e-19	6.97637
558	1.531	3.56237e-19	7.13905
559	1.4483	3.55599e-19	6.76552
560	1.474	3.54964e-19	6.89789
561	1.5595	3.54332e-19	7.31104
562	1.4847	3.53701e-19	6.97278
563	1.5408	3.53073e-19	7.24912
564	1.5106	3.52447e-19	7.11966
565	1.5201	3.51823e-19	7.17714
566	1.4374	3.51201e-19	6.79868
567	1.532	3.50582e-19	7.25893
568	1.518	3.49965e-19	7.20528
569	1.4807	3.4935e-19	7.04061
570	1.4816	3.48737e-19	7.05727
571	1.4331	3.48126e-19	6.83823
572	1.5134	3.47517e-19	7.23403
573	1.5198	3.46911e-19	7.27733
574	1.5119	3.46307e-19	7.25213
575	1.4777	3.45704e-19	7.10043
576	1.4654	3.45104e-19	7.05358
577	1.5023	3.44506e-19	7.24375
578	1.456	3.4391e-19	7.03267
579	1.477	3.43316e-19	7.14644
580	1.502	3.42724e-19	7.27996
581	1.5089	3.42134e-19	7.32601
582	1.532	3.41546e-19	7.45097
583	1.5479	3.40961e-19	7.54123
584	1.5448	3.40377e-19	7.53904
585	1.5324	3.39795e-19	7.49133
586	1.4953	3.39215e-19	7.32246
587	1.5281	3.38637e-19	7.49585
588	1.4934	3.38061e-19	7.33811
589	1.2894	3.37487e-19	6.34649
590	1.3709	3.36915e-19	6.7591
591	1.4662	3.36345e-19	7.24122
592	1.4354	3.35777e-19	7.1011
593	1.4561	3.35211e-19	7.21567
594	1.4491	3.34646e-19	7.19309
595	1.4308	3.34084e-19	7.11421
596	1.4745	3.33523e-19	7.34382
597	1.4788	3.32965e-19	7.37759
598	1.4607	3.32408e-19	7.2995
599	1.4606	3.31853e-19	7.3112
600	1.4753	3.313e-19	7.39712
601	1.4579	3.30749e-19	7.32206
602	1.436	3.30199e-19	7.22407
603	1.4664	3.29652e-19	7.38925
604	1.4921	3.29106e-19	7.53123
605	1.4895	3.28562e-19	7.53055
606	1.4822	3.2802e-19	7.50603
607	1.4911	3.27479e-19	7.56356
608	1.4862	3.26941e-19	7.55112
609	1.4749	3.26404e-19	7.50604
610	1.4686	3.25869e-19	7.48625
611	1.4611	3.25336e-19	7.46023
612	1.4831	3.24804e-19	7.58495
613	1.4621	3.24274e-19	7.48977
614	1.4176	3.23746e-19	7.27366
615	1.4697	3.2322e-19	7.55326
616	1.431	3.22695e-19	7.36633
617	1.4128	3.22172e-19	7.28445
618	1.4664	3.2165e-19	7.57307
619	1.4733	3.21131e-19	7.62101
620	1.4739	3.20613e-19	7.63643
621	1.4802	3.20097e-19	7.68144
622	1.4269	3.19582e-19	7.41677
623	1.4165	3.19069e-19	7.37455
624	1.4118	3.18558e-19	7.36188
625	1.4026	3.18048e-19	7.32562
626	1.4012	3.1754e-19	7.33002
627	1.4417	3.17033e-19	7.55394
628	1.3631	3.16529e-19	7.15349
629	1.4114	3.16025e-19	7.41876
630	1.3924	3.15524e-19	7.33053
631	1.4161	3.15024e-19	7.46714
632	1.3638	3.14525e-19	7.20275
633	1.4508	3.14028e-19	7.67436
634	1.4284	3.13533e-19	7.5678
635	1.4458	3.13039e-19	7.67207
636	1.4128	3.12547e-19	7.50877
637	1.461	3.12057e-19	7.77715
638	1.4707	3.11567e-19	7.84107
639	1.4646	3.1108e-19	7.82079
640	1.434	3.10594e-19	7.66937
641	1.4348	3.10109e-19	7.68564
642	1.4376	3.09626e-19	7.71266
643	1.4525	3.09145e-19	7.80473
644	1.4462	3.08665e-19	7.78296
645	1.4567	3.08186e-19	7.85165
646	1.415	3.07709e-19	7.63871
647	1.4086	3.07233e-19	7.61593
648	1.3952	3.06759e-19	7.55514
649	1.3519	3.06287e-19	7.33196
650	1.3594	3.05815e-19	7.384
651	1.4447	3.05346e-19	7.8594
652	1.3871	3.04877e-19	7.55764
653	1.4311	3.0441e-19	7.80933
654	1.4153	3.03945e-19	7.73494
655	1.3499	3.03481e-19	7.3888
656	1.1851	3.03018e-19	6.49665
657	1.2393	3.02557e-19	6.80413
658	1.3855	3.02097e-19	7.61839
659	1.3905	3.01639e-19	7.6575
660	1.3992	3.01182e-19	7.71711
661	1.3933	3.00726e-19	7.69621
662	1.3819	3.00272e-19	7.64479
663	1.3844	2.99819e-19	7.67019
664	1.3967	2.99367e-19	7.75001
665	1.4214	2.98917e-19	7.89894
666	1.4203	2.98468e-19	7.9047
667	1.4102	2.98021e-19	7.86027
668	1.415	2.97575e-19	7.89885
669	1.4394	2.9713e-19	8.04708
670	1.4196	2.96687e-19	7.94825
671	1.4169	2.96244e-19	7.94498
672	1.3972	2.95804e-19	7.84619
673	1.4094	2.95364e-19	7.92648
674	1.4074	2.94926e-19	7.92699
675	1.3958	2.94489e-19	7.87332
676	1.412	2.94053e-19	7.9765
677	1.3991	2.93619e-19	7.91532
678	1.4066	2.93186e-19	7.9695
679	1.3947	2.92754e-19	7.91373
680	1.3969	2.92324e-19	7.93789
681	1.3915	2.91894e-19	7.91883
682	1.3981	2.91466e-19	7.96808
683	1.383	2.9104e-19	7.89357
684	1.3739	2.90614e-19	7.85312
685	1.3748	2.9019e-19	7.86975
686	1.3438	2.89767e-19	7.70353
687	0.96824	2.89345e-19	5.55867
688	1.1206	2.88924e-19	6.44273
689	1.1278	2.88505e-19	6.49355
690	1.1821	2.88087e-19	6.81607
691	1.2333	2.8767e-19	7.1216
692	1.2689	2.87254e-19	7.33777
693	1.2609	2.8684e-19	7.30205
694	1.2464	2.86427e-19	7.22849
695	1.2714	2.86014e-19	7.3841
696	1.2684	2.85603e-19	7.37728
697	1.3403	2.85194e-19	7.80667
698	1.3192	2.84785e-19	7.69479
699	1.2918	2.84378e-19	7.54577
700	1.2823	2.83971e-19	7.50099
701	1.2659	2.83566e-19	7.41563
702	1.2674	2.83162e-19	7.43501
703	1.2747	2.8276e-19	7.48849
704	1.3078	2.82358e-19	7.69387
705	1.3214	2.81957e-19	7.78492
706	1.3144	2.81558e-19	7.75467
707	1.309	2.8116e-19	7.73375
708	1.3048	2.80763e-19	7.71984
709	1.3095	2.80367e-19	7.75859
710	1.3175	2.79972e-19	7.81699
711	1.3155	2.79578e-19	7.81612
712	1.3071	2.79185e-19	7.77713
713	1.2918	2.78794e-19	7.6969
714	1.3029	2.78403e-19	7.77392
715	1.2587	2.78014e-19	7.52071
716	1.2716	2.77626e-19	7.60842
717	1.1071	2.77238e-19	6.63341
718	1.0296	2.76852e-19	6.17766
719	0.92318	2.76467e-19	5.54685
720	0.9855	2.76083e-19	5.92953
721	1.0861	2.757e-19	6.54389
722	1.2407	2.75319e-19	7.48574
723	1.1444	2.74938e-19	6.91428
724	1.0555	2.74558e-19	6.38598
725	1.038	2.74179e-19	6.28878
726	1.0813	2.73802e-19	6.56015
727	1.085	2.73425e-19	6.59166
728	1.04	2.73049e-19	6.32697
729	1.0466	2.72675e-19	6.37586
730	1.1285	2.72301e-19	6.88423
731	1.0703	2.71929e-19	6.53813
732	1.1534	2.71557e-19	7.0554
733	1.1962	2.71187e-19	7.32721
734	1.2357	2.70817e-19	7.57949
735	1.2178	2.70449e-19	7.47987
736	1.2059	2.70082e-19	7.41686
737	1.2039	2.69715e-19	7.41462
738	1.2269	2.6935e-19	7.56652
739	1.1905	2.68985e-19	7.35199
740	1.2195	2.68622e-19	7.54127
